# Supplementary material for: Low Cognitive Load and Reduced Arousal Impede Practice Effects on Executive Functioning, Metacognitive Confidence and Decision Making
Source: PLoS One. 2014 Dec 30;9(12):e115689. doi: 10.1371/journal.pone.0115689 (PMC4280140; doi:10.1371/journal.pone.0115689)
Supplement: S1 Data — (ZIP) [file pone.0115689.s001.zip]

Archive with 2 entries (2 files):
- low_load_arousal labels.txt
- low_load_arousal data.csv
