# Supplementary material for: Low Cognitive Load and Reduced Arousal Impede Practice Effects on Executive Functioning, Metacognitive Confidence and Decision Making
Source: PLoS One. 2014 Dec 30;9(12):e115689. doi: 10.1371/journal.pone.0115689 (PMC4280140; doi:10.1371/journal.pone.0115689)
Supplement: S1 Data — (ZIP) [file pone.0115689.s001.zip › low_load_arousal labels.txt]

******* LOW COGNITIVE LOAD AND PHYSICAL AROUSAL IMPEDES PRACTICE EFFECTS *******

******* VARIABLE LABELS *******


LABEL			|	VARIABLE
——————————————————————————————————————————————
id			|	Unique participant id (1 - 71, no 19)
sex			|	Biological gender (Male or Female)
age			|	Age in years
time			|	Testing time of day. AM=morning session; PM=afternoon session
seat			|	Seat position in LAMP
motion			|	Did motion accompany simulated drives? (yes or no)
start			|	Which drive did the participant experience first? (Low or moderate load)
sc			|	Mean self-control scale score
LSanswered		|	Number of letter swap questions answered during moderate-load drive
LScorrect		|	Number of letter swap questions answered correctly during moderate-load drive
LSpropCorrect		|	Proportion of letter swap questions answered correctly during moderate-load drive

** -- Remaining variables are one of two forms -- **
	test - block - variable
	test - variable - drive relation

For all, the following codes apply:

* -- TEST and Variables -- *
md				MEDICAL DECISION-MAKING TEST
	acc			% diagnoses correct
	conf			Mean confidence
	opt			Optimality
	com			Competence
	rec			Recklessness
	hes			Hesitance
	dec			Decisiveness

na				NASA-TLX
	.1			Mental Demand
	.2			Physical demand
	.3			Temporal demand
	.4			Performance
	.5			Effort
	.6			Frustration
	mean			Mean of all NASA responses

rt				SIMPLE REACTION TIME
	mean			Mean reaction time

st				STROOP
	mean.i			Mean response time on incongruent trials
	mean.c			Mean response time on congruent trials
	mean.n			Mean response time on neutral trials
	err.i			Error frequency on incongruent trials
	err.c			Error frequency on congruent trials
	err.n			Error frequency on neutral trials

* -- Block -- *
1				Test block 1
2				Test block 2
3				Test block 3

* -- Drive related -- *

prL				Pre low-load drive score
				(block 1 for start = Low load; block 2 for start = Moderate load)
poL				Post low-load drive score
				(block 2 for start = Low load; block 3 for start = Moderate load)
prM				Pre Moderate-load drive change
				(block 2 for start = Low load; block 1 for start = Moderate load)
poM				Post Moderate-load drive change
				(block 3 for start = Low load; block 2 for start = Moderate load)
L				Pre to post low-load drive change
				(block 2-1 for start = Low load; block 3-2 for start = Moderate load)
M				Pre to post Moderate-load drive change
				(block 3-2 for start = Low load; block 2-1 for start = Moderate load)
