# Supplementary material for: Low Cognitive Load and Reduced Arousal Impede Practice Effects on Executive Functioning, Metacognitive Confidence and Decision Making
Source: PLoS One. 2014 Dec 30;9(12):e115689. doi: 10.1371/journal.pone.0115689 (PMC4280140; doi:10.1371/journal.pone.0115689)
Supplement: S1 Data — (ZIP) [file pone.0115689.s001.zip › low_load_arousal data.csv]

id	sex	age	time	seat	motion	start	sc	LSanswered	LScorrect	LSpropCorrect	md1acc	md2acc	md3acc	md1conf	md2conf	md3conf	md1opt	md2opt	md3opt	md1com	md2com	md3com	md1rec	md2rec	md3rec	md1hes	md2hes	md3hes	md1dec	md2dec	md3dec	na1.1	na2.1	na3.1	na1.2	na2.2	na3.2	na1.3	na2.3	na3.3	na1.4	na2.4	na3.4	na1.5	na2.5	na3.5	na1.6	na2.6	na3.6
1	Male	33	AM	Front Left	yes	Low load	2.58333333333333	69	53	0.768115942028985	31.25	43.75	50	46.875	51.25	53.125	31.25	37.5	31.25	81.25	87.5	75	27.2727272727273	11.1111111111111	12.5	0	14.2857142857143	37.5	50	43.75	37.5	15	15	10	1	1	1	1	1	1	7	7	7	15	15	10	20	20	20
2	Male	33	AM	Front Left	yes	Low load	2.91666666666667	27	22	0.814814814814815	0	25	37.5	10	21.875	13.75	0	18.75	31.25	68.75	75	68.75	31.25	25	40	NA	25	16.6666666666667	31.25	37.5	56.25	17	16	15	1	1	18	15	2	2	2	2	2	2	3	3	17	13	8
3	Male	47	AM	Rear Left	yes	Low load	3.02777777777778	50	43	0.86	25	25	25	31.875	26.875	8.75	18.75	0	18.75	43.75	37.5	56.25	66.6666666666667	50	50	25	100	25	68.75	37.5	56.25	12	9	18	1	5	3	1	4	14	2	4	1	12	9	11	2	2	11
4	Female	55	PM	Front Left	no	Low load	2.83333333333333	26	22	0.846153846153846	25	31.25	31.25	71.875	55.625	56.25	25	31.25	12.5	56.25	62.5	37.5	58.3333333333333	54.5454545454545	63.6363636363636	0	0	60	68.75	68.75	56.25	14	10	10	2	10	11	11	11	11	13	11	10	12	12	12	13	12	9
5	Male	22	PM	Front Right	no	Low load	2.97222222222222	40	39	0.975	37.5	56.25	37.5	63.75	75	81.875	37.5	37.5	37.5	68.75	56.25	56.25	50	57.1428571428571	70	0	33.3333333333333	0	68.75	62.5	81.25	16	15	15	4	8	11	16	11	8	7	11	8	17	9	12	16	7	10
6	Female	22	PM	Rear Left	no	Low load	2.80555555555556	47	32	0.680851063829787	62.5	37.5	81.25	43.75	36.25	46.875	37.5	31.25	62.5	62.5	62.5	68.75	33.3333333333333	50	66.6666666666667	40	16.6666666666667	23.0769230769231	50	62.5	75	8	8	3	2	2	2	14	10	10	5	2	6	10	8	4	15	12	8
7	Male	19	PM	Rear Right	no	Low load	2.77777777777778	60	57	0.95	12.5	93.75	93.75	74.375	100	100	12.5	93.75	93.75	31.25	93.75	93.75	78.5714285714286	100	100	0	0	0	81.25	100	100	4	6	6	1	1	1	4	5	5	8	12	9	8	8	7	1	1	1
8	Male	34	AM	Front Right	no	Low load	2.72222222222222	47	41	0.872340425531915	87.5	81.25	93.75	70	80.625	68.75	62.5	75	81.25	75	75	81.25	0	100	100	28.5714285714286	7.69230769230769	13.3333333333333	62.5	93.75	87.5	15	13	13	2	3	2	5	4	4	12	12	12	12	6	5	3	3	3
9	Male	27	AM	Front Left	no	Low load	3.05555555555556	39	34	0.871794871794872	50	37.5	68.75	41.25	26.875	39.375	25	12.5	56.25	68.75	62.5	75	12.5	20	40	50	66.6666666666667	18.1818181818182	31.25	25	68.75	15	16	11	1	2	3	8	4	5	8	3	7	5	8	10	9	12	10
10	Female	45	AM	Rear Right	no	Low load	3.02777777777778	133	28	0.210526315789474	56.25	12.5	18.75	21.875	1.25	0	50	6.25	12.5	62.5	31.25	43.75	71.4285714285714	71.4285714285714	61.5384615384615	11.1111111111111	50	33.3333333333333	81.25	68.75	62.5	18	18	19	2	2	2	10	2	2	18	18	19	2	3	2	14	18	19
11	Male	48	AM	Rear Left	no	Low load	3.11111111111111	33	32	0.96969696969697	56.25	25	25	25	0	0	25	0	0	68.75	75	75	0	0	0	55.5555555555556	100	100	25	0	0	18	20	20	6	4	5	16	3	1	1	1	1	13	1	1	18	1	20
12	Male	25	PM	Front Right	yes	Low load	2.83333333333333	34	31	0.911764705882353	31.25	43.75	50	73.125	66.25	83.75	25	31.25	43.75	56.25	56.25	43.75	54.5454545454545	55.5555555555556	100	20	28.5714285714286	12.5	62.5	62.5	93.75	17	17	17	1	2	2	5	15	16	11	11	12	16	16	16	5	6	9
13	Male	39	PM	Front Left	yes	Low load	2.94444444444444	22	19	0.863636363636364	62.5	75	62.5	50	90.625	69.375	31.25	75	56.25	43.75	81.25	87.5	66.6666666666667	75	16.6666666666667	50	0	10	56.25	93.75	62.5	12	11	13	7	10	11	11	10	12	4	10	6	12	10	10	15	8	11
14	Male	51	PM	Rear Right	yes	Low load	2.91666666666667	40	38	0.95	31.25	50	43.75	66.875	71.25	66.25	25	37.5	37.5	50	62.5	75	63.6363636363636	50	33.3333333333333	20	25	14.2857142857143	68.75	62.5	56.25	10	4	5	2	3	4	2	3	5	10	5	5	3	9	9	2	5	6
15	Male	30	PM	Rear Left	yes	Low load	3	44	33	0.75	25	25	43.75	31.875	25	18.125	6.25	12.5	25	43.75	68.75	68.75	50	25	22.2222222222222	75	50	42.8571428571429	43.75	31.25	37.5	14	1	2	1	1	1	1	19	3	2	1	1	7	2	1	12	4	1
16	Male	54	AM	Front Right	yes	Low load	2.91666666666667	33	21	0.636363636363636	37.5	18.75	43.75	52.5	55	60.625	31.25	18.75	37.5	31.25	25	43.75	100	92.3076923076923	88.8888888888889	16.6666666666667	0	14.2857142857143	93.75	93.75	87.5	19	19	19	1	1	1	10	10	10	4	3	3	5	5	5	15	16	17
17	Male	32	AM	Front Left	yes	Low load	3.08333333333333	48	40	0.833333333333333	50	81.25	68.75	61.25	93.75	84.375	31.25	56.25	50	56.25	68.75	62.5	50	33.3333333333333	60	37.5	30.7692307692308	27.2727272727273	56.25	62.5	68.75	20	15	18	1	1	1	15	11	15	5	15	12	16	19	17	16	12	15
18	Male	42	AM	Rear Right	yes	Low load	3.16666666666667	50	37	0.74	43.75	56.25	56.25	77.5	78.75	81.875	37.5	43.75	56.25	37.5	68.75	62.5	100	42.8571428571429	85.7142857142857	14.2857142857143	22.2222222222222	0	93.75	62.5	93.75	7	10	15	1	1	1	14	14	15	1	6	3	7	12	15	20	20	20
20	Male	21	PM	Rear Right	no	Low load	2.88888888888889	47	41	0.872340425531915	62.5	62.5	25	63.75	81.25	61.875	50	62.5	25	56.25	62.5	37.5	83.3333333333333	100	83.3333333333333	20	0	0	81.25	100	87.5	13	10	14	1	2	2	6	4	5	9	15	2	4	15	18	7	5	8
21	Male	54	PM	Front Right	no	Low load	3.08333333333333	41	30	0.731707317073171	50	31.25	6.25	20	15	36.875	12.5	6.25	6.25	56.25	56.25	62.5	12.5	27.2727272727273	40	75	80	0	18.75	25	43.75	20	20	20	3	3	2	3	3	2	20	20	20	20	20	20	20	20	20
22	Male	28	PM	Front Left	no	Low load	3	32	31	0.96875	25	25	18.75	49.375	28.125	3.125	12.5	12.5	0	56.25	62.5	81.25	41.6666666666667	33.3333333333333	0	50	50	100	43.75	37.5	0	18	18	19	1	1	1	10	4	11	3	1	1	15	10	1	3	15	13
23	Male	28	AM	Rear Left	no	Low load	2.97222222222222	35	31	0.885714285714286	50	25	75	51.25	49.375	88.125	43.75	12.5	75	75	37.5	75	37.5	66.6666666666667	100	12.5	50	0	62.5	62.5	100	20	16	19	1	2	1	16	11	14	4	4	17	13	16	17	13	13	8
24	Male	53	AM	Front Left	no	Low load	2.97222222222222	27	23	0.851851851851852	68.75	56.25	37.5	90.625	86.875	81.25	62.5	50	25	68.75	68.75	56.25	80	57.1428571428571	50	9.09090909090909	11.1111111111111	33.3333333333333	87.5	75	56.25	17	14	16	3	4	3	11	10	10	11	14	10	14	14	12	15	10	14
25	Male	51	AM	Front Right	no	Low load	2.52777777777778	33	27	0.818181818181818	43.75	62.5	62.5	76.25	88.75	100	37.5	37.5	62.5	68.75	43.75	62.5	44.4444444444444	83.3333333333333	100	14.2857142857143	40	0	62.5	68.75	100	13	10	4	3	5	5	4	3	2	9	9	14	9	5	6	2	1	1
26	Male	26	AM	Rear Right	no	Low load	2.61111111111111	28	27	0.964285714285714	87.5	100	100	65	83.125	85.625	81.25	100	100	81.25	100	100	100	NA	NA	7.14285714285714	0	0	93.75	100	100	16	12	12	2	2	2	16	11	7	12	13	16	15	12	13	11	6	4
27	Male	32	PM	Rear Right	yes	Low load	2.77777777777778	71	69	0.971830985915493	100	100	100	100	100	100	100	100	100	100	100	100	NA	NA	NA	0	0	0	100	100	100	16	13	12	3	3	3	5	4	4	18	19	19	14	15	14	7	5	4
28	Male	24	PM	Front Left	yes	Low load	3.08333333333333	23	16	0.695652173913043	31.25	37.5	37.5	30	20.625	28.75	18.75	31.25	37.5	25	56.25	50	90.9090909090909	60	80	40	16.6666666666667	0	81.25	68.75	87.5	18	17	15	2	2	2	13	12	7	4	4	12	17	18	9	18	16	7
29	Male	42	PM	Rear Left	yes	Low load	2.55555555555556	49	46	0.938775510204082	81.25	75	75	76.25	94.375	86.875	68.75	68.75	75	75	75	87.5	66.6666666666667	75	50	15.3846153846154	8.33333333333333	0	81.25	87.5	87.5	16	10	16	2	1	1	14	14	12	8	12	12	16	13	16	5	2	2
30	Male	42	PM	Front Right	yes	Low load	3.02777777777778	30	23	0.766666666666667	31.25	37.5	31.25	5.625	13.125	19.375	31.25	25	25	37.5	31.25	50	90.9090909090909	90	63.6363636363636	0	33.3333333333333	20	93.75	81.25	68.75	16	18	15	1	1	1	1	8	4	2	2	2	8	11	14	16	18	17
31	Female	44	AM	Rear Left	yes	Low load	2.97222222222222	45	37	0.822222222222222	43.75	56.25	62.5	71.875	73.75	73.125	43.75	56.25	62.5	62.5	56.25	62.5	66.6666666666667	100	100	0	0	0	81.25	100	100	9	7	6	1	1	2	11	2	7	7	11	11	8	9	10	1	1	7
32	Male	25	AM	Front Left	yes	Low load	2.88888888888889	64	62	0.96875	56.25	50	68.75	55.625	57.5	53.125	43.75	50	62.5	56.25	68.75	81.25	71.4285714285714	62.5	40	22.2222222222222	0	9.09090909090909	75	81.25	75	14	11	9	2	2	2	6	10	13	11	11	10	13	7	4	12	8	6
33	Male	26	AM	Front Right	yes	Low load	2.61111111111111	45	33	0.733333333333333	43.75	31.25	43.75	72.5	70	76.875	31.25	18.75	43.75	50	31.25	50	66.6666666666667	81.8181818181818	88.8888888888889	28.5714285714286	40	0	68.75	75	93.75	15	16	16	1	1	1	13	14	13	13	12	11	11	15	17	6	11	13
34	Male	54	PM	Rear Right	no	Low load	2.94444444444444	45	29	0.644444444444444	31.25	12.5	18.75	60.625	58.75	58.75	18.75	0	12.5	50	31.25	31.25	54.5454545454545	64.2857142857143	76.9230769230769	40	100	33.3333333333333	56.25	56.25	75	19	19	19	1	2	2	4	4	5	4	16	4	8	13	19	2	13	16
35	Male	52	PM	Front Left	no	Low load	3.11111111111111	41	9	0.219512195121951	50	6.25	50	65	48.75	76.875	43.75	0	50	75	31.25	56.25	37.5	66.6666666666667	87.5	12.5	100	0	62.5	62.5	93.75	13	14	10	2	2	2	11	9	10	5	4	3	11	6	10	5	7	11
36	Male	26	PM	Front Right	no	Low load	2.88888888888889	83	82	0.987951807228916	50	37.5	62.5	88.75	84.375	88.125	43.75	37.5	62.5	56.25	50	62.5	75	80	100	12.5	0	0	81.25	87.5	100	15	15	16	2	2	2	15	12	12	8	8	12	12	12	11	12	11	11
37	Male	22	PM	Rear Left	no	Low load	2.63888888888889	64	58	0.90625	43.75	56.25	50	81.875	84.375	90	43.75	56.25	50	50	56.25	50	88.8888888888889	100	100	0	0	0	93.75	100	100	15	10	13	1	1	1	8	7	4	12	16	17	15	8	4	12	3	1
38	Male	41	AM	Front Right	no	Moderate load	3.30555555555556	55	51	0.927272727272727	25	43.75	43.75	62.5	68.125	66.875	25	31.25	25	93.75	56.25	62.5	8.33333333333333	55.5555555555556	33.3333333333333	0	28.5714285714286	42.8571428571429	31.25	62.5	43.75	17	13	17	1	1	1	10	12	11	10	12	10	12	10	12	14	9	13
39	Male	26	AM	Front Left	no	Moderate load	2.88888888888889	49	47	0.959183673469388	68.75	93.75	100	73.125	100	100	56.25	93.75	100	62.5	93.75	100	80	100	NA	18.1818181818182	0	0	81.25	100	100	15	15	13	2	2	2	13	13	12	15	16	15	16	13	11	6	3	2
40	Male	47	AM	Rear Right	no	Moderate load	2.86111111111111	36	24	0.666666666666667	31.25	18.75	62.5	0.625	16.25	32.5	25	12.5	50	87.5	56.25	75	9.09090909090909	46.1538461538462	33.3333333333333	20	33.3333333333333	20	31.25	50	62.5	20	20	19	1	2	2	2	13	16	1	1	3	17	18	17	18	18	17
41	Male	36	AM	Rear Left	no	Moderate load	3.02777777777778	63	63	1	18.75	75	100	58.125	72.5	83.125	12.5	68.75	100	56.25	87.5	100	46.1538461538462	25	NA	33.3333333333333	8.33333333333333	0	50	75	100	18	16	15	1	6	4	15	16	15	7	13	17	16	17	14	17	18	14
42	Male	36	PM	Rear Right	yes	Moderate load	2.97222222222222	84	79	0.94047619047619	100	100	100	45.625	68.75	77.5	87.5	100	100	87.5	100	100	NA	NA	NA	12.5	0	0	87.5	100	100	13	12	12	2	2	2	5	5	4	11	13	14	7	4	2	3	2	2
43	Male	49	PM	Front Left	yes	Moderate load	2.94444444444444	60	46	0.766666666666667	50	81.25	87.5	62.5	73.75	80	50	81.25	87.5	50	81.25	87.5	100	100	100	0	0	0	100	100	100	15	13	13	1	1	1	4	3	2	6	12	13	13	14	13	8	2	2
44	Male	29	PM	Front Right	yes	Moderate load	2.88888888888889	30	26	0.866666666666667	12.5	43.75	56.25	55	58.75	62.5	0	43.75	56.25	43.75	81.25	87.5	50	33.3333333333333	28.5714285714286	100	0	0	43.75	62.5	68.75	18	13	13	1	1	1	12	10	11	4	10	13	13	14	14	11	12	6
45	Male	46	PM	Rear Left	yes	Moderate load	3.08333333333333	67	62	0.925373134328358	56.25	62.5	NA	61.875	75	NA	31.25	56.25	NA	50	75	NA	57.1428571428571	50	NA	44.4444444444444	10	NA	56.25	75	NA	16	15	NA	2	4	NA	14	13	NA	4	12	NA	13	14	NA	6	10	NA
46	Male	42	AM	Front Right	yes	Moderate load	2.5	35	31	0.885714285714286	43.75	93.75	75	100	100	96.875	43.75	93.75	68.75	43.75	93.75	68.75	100	100	100	0	0	8.33333333333333	100	100	93.75	12	12	12	1	3	2	10	11	10	14	16	17	7	12	11	7	12	12
47	Male	30	AM	Front Left	yes	Moderate load	2.72222222222222	43	41	0.953488372093023	0	56.25	75	15.625	74.375	90.625	0	50	62.5	100	81.25	68.75	0	28.5714285714286	75	NA	11.1111111111111	16.6666666666667	0	62.5	81.25	6	4	5	1	1	1	1	1	1	1	11	12	1	1	2	12	1	1
48	Male	31	AM	Rear Right	yes	Moderate load	2.83333333333333	52	49	0.942307692307692	31.25	56.25	75	65.625	74.375	81.875	31.25	56.25	75	43.75	56.25	75	81.8181818181818	100	100	0	0	0	87.5	100	100	18	14	12	5	7	8	14	13	9	6	12	12	15	14	12	15	9	8
49	Male	51	AM	Rear Left	yes	Moderate load	3	23	15	0.652173913043478	43.75	62.5	68.75	69.375	77.5	81.25	18.75	62.5	68.75	43.75	75	68.75	55.5555555555556	66.6666666666667	100	57.1428571428571	0	0	50	87.5	100	15	15	12	2	8	7	2	5	7	8	7	7	8	7	7	9	8	10
50	Male	45	PM	Front Right	no	Moderate load	2.72222222222222	56	32	0.571428571428571	56.25	56.25	56.25	83.125	100	81.875	56.25	56.25	56.25	56.25	56.25	56.25	100	100	100	0	0	0	100	100	100	16	16	14	4	8	4	7	8	5	4	8	3	9	12	6	11	3	7
51	Male	57	PM	Front Left	no	Moderate load	2.91666666666667	26	18	0.692307692307692	56.25	56.25	100	73.125	64.375	100	50	43.75	100	56.25	68.75	100	85.7142857142857	42.8571428571429	NA	11.1111111111111	22.2222222222222	0	87.5	62.5	100	20	19	18	1	1	1	12	4	10	10	4	17	3	3	15	4	10	3
52	Male	31	PM	Rear Right	no	Moderate load	2.88888888888889	69	68	0.985507246376812	75	81.25	81.25	85.625	94.375	93.125	56.25	81.25	81.25	56.25	81.25	81.25	100	100	100	25	0	0	81.25	100	100	15	14	17	6	6	5	14	12	12	13	13	12	16	12	12	12	10	12
53	Male	36	PM	Rear Left	no	Moderate load	2.94444444444444	30	28	0.933333333333333	18.75	50	56.25	27.5	24.375	41.25	18.75	43.75	56.25	68.75	75	87.5	38.4615384615385	37.5	28.5714285714286	0	12.5	0	50	62.5	68.75	16	16	16	1	2	2	10	13	14	3	3	5	14	16	15	8	4	3
54	Male	30	AM	Front Right	no	Moderate load	2.58333333333333	72	65	0.902777777777778	31.25	87.5	43.75	70.625	93.125	71.875	18.75	87.5	43.75	31.25	87.5	56.25	81.8181818181818	100	77.7777777777778	40	0	0	75	100	87.5	16	17	18	1	1	1	14	15	15	11	17	10	19	19	15	17	11	14
55	Male	43	AM	Front Left	no	Moderate load	3.13888888888889	30	18	0.6	12.5	31.25	12.5	26.25	15	9.375	6.25	12.5	6.25	31.25	31.25	43.75	71.4285714285714	72.7272727272727	57.1428571428571	50	60	50	68.75	62.5	56.25	17	17	15	4	6	8	17	15	16	17	17	10	17	17	13	15	17	17
56	Female	51	AM	Rear Right	no	Moderate load	3	39	26	0.666666666666667	43.75	56.25	50	43.75	60	73.125	37.5	43.75	37.5	56.25	68.75	37.5	66.6666666666667	42.8571428571429	100	14.2857142857143	22.2222222222222	25	75	62.5	87.5	15	16	17	1	1	1	11	17	14	1	7	5	13	18	17	19	16	17
57	Male	33	AM	Rear Left	no	Moderate load	3.16666666666667	55	54	0.981818181818182	37.5	68.75	50	1.875	18.75	22.5	0	12.5	12.5	62.5	37.5	56.25	0	20	12.5	100	81.8181818181818	75	0	18.75	18.75	20	20	20	1	1	1	1	1	1	1	3	3	10	10	12	6	5	2
58	Male	49	PM	Front Right	no	Moderate load	3.05555555555556	23	21	0.91304347826087	18.75	56.25	25	33.125	38.125	68.125	6.25	12.5	18.75	75	43.75	43.75	15.3846153846154	28.5714285714286	66.6666666666667	66.6666666666667	77.7777777777778	25	18.75	25	68.75	14	8	10	1	2	2	12	12	11	12	12	15	12	9	7	12	12	6
59	Male	25	PM	Front Left	no	Moderate load	2.86111111111111	74	42	0.567567567567568	56.25	81.25	93.75	78.75	63.75	100	56.25	81.25	93.75	68.75	93.75	93.75	71.4285714285714	33.3333333333333	100	0	0	0	87.5	87.5	100	12	12	6	3	5	6	6	8	9	7	8	18	12	14	5	10	12	4
60	Male	50	PM	Rear Right	no	Moderate load	2.97222222222222	38	35	0.921052631578947	NA	87.5	81.25	NA	88.125	78.125	NA	75	43.75	NA	81.25	62.5	NA	50	0	NA	14.2857142857143	46.1538461538462	NA	81.25	43.75	NA	15	12	NA	3	2	NA	5	3	NA	15	15	NA	15	13	NA	2	6
61	Male	34	PM	Front Right	no	Moderate load	3.19444444444444	58	52	0.896551724137931	37.5	18.75	43.75	21.25	4.375	31.25	6.25	0	25	68.75	81.25	75	0	0	11.1111111111111	83.3333333333333	100	42.8571428571429	6.25	0	31.25	20	2	10	2	1	1	4	9	4	4	1	4	15	5	4	20	3	4
62	Male	32	PM	Front Left	no	Moderate load	2.83333333333333	33	29	0.878787878787879	43.75	43.75	68.75	57.5	73.125	66.25	43.75	43.75	68.75	43.75	43.75	68.75	100	100	100	0	0	0	100	100	100	12	10	12	1	1	1	8	8	8	20	16	20	14	10	12	8	4	6
63	Male	46	PM	Rear Right	no	Moderate load	2.86111111111111	29	24	0.827586206896552	43.75	37.5	37.5	56.25	14.375	18.125	43.75	6.25	12.5	68.75	68.75	68.75	55.5555555555556	0	10	0	83.3333333333333	66.6666666666667	75	6.25	18.75	19	20	20	2	1	1	1	1	1	1	1	20	19	20	20	19	20	19
64	Female	28	AM	Front Right	yes	Moderate load	2.63888888888889	52	48	0.923076923076923	68.75	93.75	93.75	70	100	74.375	50	93.75	75	68.75	93.75	75	40	100	100	27.2727272727273	0	20	62.5	100	81.25	12	15	13	1	1	1	11	12	12	13	18	13	14	16	15	13	8	15
65	Male	25	AM	Front Left	yes	Moderate load	2.94444444444444	33	26	0.787878787878788	50	56.25	50	65.625	82.5	87.5	43.75	56.25	50	43.75	56.25	56.25	100	100	87.5	12.5	0	0	93.75	100	93.75	15	8	6	2	2	2	13	8	6	6	11	7	13	9	8	9	8	7
66	Male	51	AM	Rear Right	yes	Moderate load	2.72222222222222	39	33	0.846153846153846	68.75	100	100	97.5	100	100	68.75	100	100	68.75	100	100	100	NA	NA	0	0	0	100	100	100	19	18	16	3	7	9	16	17	12	12	20	20	19	18	14	5	9	5
67	Male	25	AM	Rear Left	yes	Moderate load	3.13888888888889	36	22	0.611111111111111	37.5	31.25	25	52.5	58.75	48.75	12.5	12.5	12.5	37.5	50	50	60	45.4545454545455	50	66.6666666666667	60	50	50	43.75	50	16	17	18	5	3	4	13	9	14	4	3	2	16	19	16	16	8	15
68	Male	55	PM	Rear Right	yes	Moderate load	3.11111111111111	38	31	0.815789473684211	25	87.5	93.75	45	75.625	78.75	12.5	87.5	93.75	62.5	87.5	93.75	33.3333333333333	100	100	50	0	0	37.5	100	100	17	17	18	3	5	4	11	12	11	11	18	18	15	19	19	15	6	11
69	Male	22	PM	Front Left	yes	Moderate load	3.05555555555556	46	38	0.826086956521739	75	81.25	93.75	86.875	83.125	90.625	62.5	75	93.75	75	81.25	93.75	50	66.6666666666667	100	16.6666666666667	7.69230769230769	0	75	87.5	100	15	15	14	3	5	5	15	17	11	16	13	15	17	12	11	12	11	6
70	Female	60	PM	Front Right	yes	Moderate load	2.94444444444444	26	24	0.923076923076923	31.25	37.5	50	21.25	21.875	15.625	0	0	6.25	56.25	62.5	56.25	18.1818181818182	0	0	100	100	87.5	12.5	0	6.25	16	14	15	2	2	2	10	9	11	2	2	3	13	10	11	10	10	11
71	Male	40	PM	Rear Left	yes	Moderate load	3.22222222222222	19	16	0.842105263157895	31.25	50	31.25	72.5	88.75	86.25	31.25	43.75	31.25	56.25	43.75	31.25	63.6363636363636	100	100	0	12.5	0	75	93.75	100	17	12	14	3	2	2	16	11	16	12	14	14	17	11	9	2	3	2
[truncated: 108 more columns]
